# Supplementary material for: High-Quality Genome Assemblies Reveal Evolutionary Dynamics of Repetitive DNA and Structural Rearrangements in the Drosophila virilis Subgroup
Source: Genome Biol Evol. 2023 Dec 30;16(1):evad238. doi: 10.1093/gbe/evad238 (PMC10783647; doi:10.1093/gbe/evad238)
Supplement: evad238_Supplementary_Data [file evad238_supplementary_data.zip]

Archive with 3 entries (3 files):
- FileS1-S3.xlsx
- SuppTables-Figures.pdf
- File_S2.txt
